# Supplementary material for: Molecular Detection of Yellow Fever Virus in Haemagogus janthinomys Mosquitoes (Diptera: Culicidae) in a Rural Settlement in the State of Pará, Brazilian Amazon, 2024
Source: Viruses. 2025 Sep 18;17(9):1258. doi: 10.3390/v17091258 (PMC12474192; doi:10.3390/v17091258)
Supplement: Supplementary file 1 [file viruses-17-01258-s001.zip]

Archive with 3 entries (3 files):
- Supplementary Material S1.tiff
- Supplementary Material S2.fasta
- Supplementary Material S3.fasta
