# Supplementary material for: Molecular Detection of Yellow Fever Virus in Haemagogus janthinomys Mosquitoes (Diptera: Culicidae) in a Rural Settlement in the State of Pará, Brazilian Amazon, 2024
Source: Viruses. 2025 Sep 18;17(9):1258. doi: 10.3390/v17091258 (PMC12474192; doi:10.3390/v17091258)
Supplement: Supplementary file 1 [file viruses-17-01258-s001.zip › Supplementary Material S2.fasta]

>AR888776
NNNNNNNNNNNNNNNNNNNNNNNNNNNNNNNNNNNNNNNNNNNNNNNNNNNNNNNNNNNN
NNNNNNNNNNNNNNNNNNNNNNNNNNNNNNNNNNNNNNNNNNNNNNNNNNNNNNNNNNNN
NNNNNNNNNNNNNNNNNNNNNNNNNNNNNNNNNNNNNNNNNNNNNNNNNNNNNNNNNNNN
NNNNNNNNNNNNNNNNNNNNNNNNNNNNNNNNNNNNNNNNNNNNNNNNNNNNNNNNNNNN
NNNNNNNNNNNNNNNNNNNNNNNNNNNNNNNNNNNNNNNNNNNNNNNNNNNNNNNNNNNN
NNNNNNNNNNNNNNNNNNNNNNNNNNNNNNNNNNNNNNNNNNNNNNNNNNNNNNNNNNNN
NNNNNNNNNNNNNNNNNNNNNNNNNNNNNNNNNNNNNNNNNNNNNNNNNNNNNNNNNNNN
NNNNNNNNNNNNNNNNNNNNNNNNNNNNNNNNNNNNNNNNNNNNNNNNNNNNNNNNNNNN
NNNNNNNNNNNNNNNNNNNNNNNNNNNNNNNNNNNNNNNNNNNNNNNNNNNNNNNNNNNN
NNNNNNNNNNNNNNNNNNNNNNGGTAACTGCACAACCAACATTCTGGAGGCCAAGTATTG
GTGTCCAGATTCCATGGAATACAACTGCCCCAATCTCAGTCCAAGAGAAGAGCCTGATGA
CATAGACTGTTGGTGTTATGGAGTGGAAAATGTCAGAGTCGCTTATGGCAAGTGTGATTC
CGCGGGTAGGTCAAGAAGGTCCAGAAGGGCCATTGACTTACCCACACATGAGAATCATGG
CTTAAAGACCCGGCAAGAAAAGTGGATGACTGGAAGAATGGGTGAGAGACAGCTGCAGAA
AATTGAAAGATGGCTGGTGAGGAATCCCTTTTTTGCGGCAACAGCTTTGGCCATTGCCTA
CCTGGTGGGGAGCAACATGACGCAACGAGTTGTCATAGCCCTGCTAGTTTTGGCTGTTGG
CCCAGCCTATTCGGCTCACTGTATAGGAATAACCGACAGGGATTTTATTGAGGGGGTGCA
TGGGGGAACCTGGGTTTCAGCCACCTTGGAACAGGACAAGTGTGTCACTGTGATGGCCCC
CGACAAGCCCTCACTAGACATATCACTAGAGACAGTTGCCATTGATGGACCAGCTGAAGC
AAGGAAGGTGTGCTACAGTGCAGTCTTGACCAATGTGAAGATCAATGACAAGTGCCCCAG
CACTGGTGAAGCCCACTTGGAAGAAGAAAATGAAGGAGATAATGCTTGCAAGCGAACTTA
CTCTGATAGAGGGTGGGGAAATGGTTGTGGCCTGTTTGGAAAAGGAAGCATTGTGGCATG
TGCCAAGTTCAGCTGTGCTAAATCCATGAGTCTGTTTGAGGTTGATCAGACCAAAATTCA
GTATGTCATTAGGGCACAGCTACATGTCGGAGCCAAGCAGGAGAATTGGAACACTGACAT
CAAGACTCTCAAGTTTGATGCCCTGTCAGGCTCTCAGGAGGCTGAGTTCACTGGATACGG
GAGGNNNNNNNNNNNNNNNNNNNNNNNNNNNNNNNNNNNNNNNNNNNNNNNNNNNNNNNN
NNNNNNNNNNNNNNNNNNNNNNNNNNNNNNNNNNNNNNNNNNNNNNNNNNNNNNNNNNNN
NNNNNNNNNNNNNNNNNNNNNNNNNNNNNNNNNNNNNNNNNNNNNNNNNNNNNNNNNNNN
NNNNNNNNNNNNNNNNNNNNNNNNNNNNNNNNNNNNNNNNNNNNNNNNNNNNNNNNNNNN
NNNNNNNNNNNNNNNNNNNNNNNNNNNNNNNNNNNNNNNNNNNNNNNNNNNNNNNNNNNN
NNNNNNNNNNNNNNNNNNNNNNNNNNNNNNNNNNNNNNNNNNNNNNNNNNNNNNNNNNNN
NNNNNNNNNNNNNNNNNNNNNNNNNNNNNNNNNNNNNNNNNNNNNNNNNNNNNNNNNNNN
NNNNNNNNNNNNNNNNNNNNNNNNNNNNNNNNNNNNNNNNNNNNNNNNNNNNNNNNNNNN
NNNNNNNNNNNNNNNNNNNNNNNNNNNNNNNNNNNNNNNNNNNNNNNNNNNNNNNNNNNN
NNNNNNNNNNNNNNNNNNNNNNNNNNNNNNNNNNNNNNNNNNNNNNNNNNNNNNNNNNNN
NNNNNNNNNNNNNNNNNNNNNNNNNNNNNNNNNNNNNNNNNNNNNNNNNNNNNNNNNNNN
NNNNNNNNNNNNNNNNNNNNNNNNNNNNNNNNNNNNNNNNNNNNNNNNNNNNNNNNNNNN
NNNNNNNNNNNNNNGTTCTGCTGGAGGATTCTTCACATCAGTCGGAAAAGGCATACACAC
TGTGTTTGGCTCTGCCTTCCAAGGATTGTTTGGTGGCTTGAGCTGGATAACAAAGGTCAT
CATGGGGGTAGTCCTCATATGGGTTGGCATTAACACAAGGAATATGACAATGTCCATGAG
CATGATTCTAGTTGGAGTCATCATGATGTTCCTGTCCCTAGGAGTTGGGGCGGACCAAGG
ATGTGCAATAAACTTTGGCAGGAGAGAACTCAAGTGCGGGGATGGCATCTTCGTCTTTAG
AGATTCAGATGACTGGCTGAACAAGTATTCATACTATCCAGAGGACCCAGTGAAACTCGC
TTCAATAGTGAAAGCTTCCTTTGAAGAAGGAAAGTGTGGCCTGAACTCAGTCGACTCCCT
GGAACATGAAATGTGGAGAAGCAGAGCAGATGAGATCAATGCCATTCTTGAAGAGAATGA
GGTAGACATCTCAGTGGTGGTCCAAGACTCAAAAAACATTTATCAGAGAGGGACACATCC
GTTTTCCAGAATACGTGATGGCCTACAATATGGCTGGAAGACTTGGGGCAAAAACCTTGT
GTTCTCTCCAGGAAGAAAGAATGGAAGCTTCATCATAGATGGGAAGTCCAGGAAAGAGTG
TCCGTTTTCAAACAGAGTGTGGAATTCCTTCCAGATAGAAGAGTTTGGGACAGGAGTGTT
CACCACTCGCGTGTACATGGATGCAGTCTTTGAATACACTATGGATTGTGATGGATCTAT
CCTGGGTGCAGCAGTGAATGGAAAGAAGAGCGCGCATGGGTCCCCAACATTCTGGATGGG
AAGCCATGAGGTGAATGGAACATGGATGATTCATACCCTAGAGACACTGGATTACAAGGA
ATGTGAATGGCCACTGACACACACGATTGGAACATCAGTTGAAGAGAGTGACATGTTCAT
GCCGAGGTCAATTGGGGGTCCAGTTAGCTCCCACAACCACATTCCGGGATATAAGGTCCA
GACAAGCGGACCCTGGATGCAGGTGCCACTAGAGGNNNNNNNNNNNNNNNNNNNNNNNNN
NNNNNNNNNNNNNNNNNNNNNNNNNNNNNNNNNNNNNNNNNNNNNNNNNNNNNNNNNNNN
NNNNNNNNNNNNNNNNNNNNNNNNNNNNNNNNNNNNNNNNNNNNNNNNNNNNNNNNNNNN
NNNNNNNNNNNNNNNNNNNNNNNNNNNNNNNNNNNNNNNNNNNNNNNNNNNNNNNNNNNN
NNNNNNNNNNNNNNNNNNNNNNNNNNNNNNNNNNNNNNNNNNNNNNNNNNNNNNNNNNNN
NNNNNNNNNNNNNNNNNNNNNNNNNNNNNNNNNNNNNNNNNNNNNNNNNNNNNNNNNNNN
NNNNNNNNNNNNNNNNNNNNNNNNNNNNNNNNNNNNNNNNNNNNNNNNNNNNNNNNNNNN
NNNNNNNNNNNNNNNNNNNNNNNNNNNNNNNNNNNNNNNNNNNNNNNNNNNNNNNNNNNN
NNNNNNNNNNNNNNNNNNNNNNNNNNNNNNNNNNNNNNNNNNNNNNNNNNNNNNNNNNNN
NNNNNNNNNNNNNNNNNNNNNNNNNNNNNNNNNNNNNNNNNNNNNNNNNNNNNNNNNNNN
NNNNNNNNNNNNNNNNNNNNNNNNNNNNNNNNNNNNNNNNNNNNNNNNNNNNNNNNNNNN
NNNNNNNNNNNNNNNNNNNNNNNNNNNNNNNNNNNNNNNNNNNNNNNNNNNNNNNNNNNN
NNNNNNNNNNNNNNNNNNNNNNNNNNNNNNNNNNNNNNNNNNNNNNNNNNNNNNNNNNNN
NNNNNNNNNNNNNNNNNNNNNNNNNNNNNNNNNNNNNNNNNNNNNNNNNNNNNNNNNNNN
NNNNNNNNNNNNNNNNNNNNNNNNNNNNNNNNNNNNNNNNNNNNNNNNNNNNNNNNNNNN
NNNNNNNNNNNNNNNNNNNNNNNNNNNNNNNNNNNNNNNNNNNNNNNNNNNNNNNNNNNN
NNNNNNNNNNNNNNNNNNNNNNNNNNNNNNNNNNNNNNNNNNNNNNNNNNNNNNNNNNNN
NNNNNNNNNNNNNNNNNNNNNNNNNNNNNNNNNNNNNNNNNNNNNNNNNNNNNNNNNNNN
NNNNNNNNNNNNNNNNNNNNNNNNNNNNNNNNNNNNNNNNNNNNNNNNNNNNNNNNNNNN
NNNNNNNNNNNNNNNNNNNNNNNNNNNNNNNNNNNNNNNNNNNNNNNNNNNNNNNNNNNN
NNNNNNNNNNNNNNNNNNNNNNNNNNNNNNNNNNNNNNNNNNNNNNNNNNNNNNNNNNNN
NNNNNNNNNNNNNNNNNNNNNNNNNNNNNNNNNNNNNNNNNNNNNNNNNNNNNNNNNNNN
NNNNNNNNNNNNNNNNNNNNNNNNNNNNNNNNNNNNNNNNNNNNNNNNNNNNNNNNNNNN
NNNNNNNNNNNNNNNNNNNNNNNNNNNNNNNNNNNNNNNNNNNNNNNNNNNNNNNNNNNN
NNNNNNNNNNNNNNNNNNNNNNNNNNNNNNNNNNNNNNNNNNNNNNNNNNNNNNNNNNNN
NNNNNNNNNNNNNNNNNNNNNNNNNNNNNNNNNNNNNNNNNNNNNNNNNNNNNNNNNNNN
NNNNNNNNNNNNNNNNNNNNNNNNNNNNNNNNNGGGTAGATGGGATGGAGAAGAGGAAGT
CCAGTTGATAGCAGCTGCCCCTGGAAAAAACGTAGTGAATGTCCAAACAAAGCCAAGCCT
ATTCAAGGTTAGGAATGGAGGAGAAATCGGGGCGGTTGCCCTTGACTACCCAAGCGGCAC
TTCTGGTTCTCCCATCGTCAACAGGAATGGTGAAGTAATAGGGCTGTATGGCAATGGAAT
TCTTGTTGGTGACAACTCTTTTGTGTCTGCCATATCCCAAACTGAGGTGAAAGAAGAGGG
GAGAGAGGAGCTACAGGAGATCCCGACAATGTTGAAGAAAGGGATGACAACCATTCTTGA
TTTCCATCCTGGAGCTGGGAAAACAAGACGTTTTCTTCCTCAGATTCTGGCTGAATGCGC
ACGAAGACGGTTGCGCACACTTGTGCTGGCTCCCACTAGAGTTGTCCTCTCTGAAATGAA
GGAAGCCTTTCACGGCTTGGATGTCAAGTTTCACACACAGGCTTTCTCCGCCCATGGTAG
CGGAAAAGAAGTCATTGACGCTATGTGTCATGCTACCCTGACATATAGAATGCTGGAACC
GACCAGAGTGGTCAACTGGGAAGTGATCATCATGGACGAAGCACATTTTTTAGATCCGGC
TAGCATAGCAGCCAGAGGCTGGGCGGCACATAGAGCCAGAGCAAATGAGAGTGCAACAAT
CTTGATGACTGCCACCCCTCCGGGAACTAGTGATGAGTTTCCACACTCAAATGGGGAAAT
AGAGGATGTCCAAACGGACATTCCTAGTGAGCCTTGGAACNNNNNNNNNNNNNNNNNNNN
NNNNNNNNNNNNNNNNNNNNNNNNNNNNNNNNNNNNNNNNNNNNNNNNNNNNNNNNNNNN
NNNNNNNNNNNNNNNNNNNNNNNNNNNNNNNNNNNNNNNNNNNNNNNNNNNNNNNNNNNN
NNNNNNNNNNNNNNNNNNNNNNNNNNNNNNNNNNNNNNNNNNNNNNNNNNNNNNNNNNNN
NNNNNNNNNNNNNNNNNNNNNNNNNNNNNNNNNNNNNNNNNNNNNNNNNNNNNNNNNNNN
NNNNNNNNNNNNNNNNNNNNNNNNNNNNNNNNNNNNNNNNNNNNNNNNNNNNNNNNNNNN
NNNNNNNNNNNNNNNNNNNNNNNNNNNNNNNNNNNNNNNNNNNNNNNNNNNNNNNNNNNN
NNNNNNNNNNNNNNNNNNNNNNNNNNNNNNNNNNNNNNNNNNNNNNNNNNNNNNNNNNNN
NNNNNNNNNNNNNNNNNNNNNNNNNNNNNNNNNNNNNNNNNNNNNNNNNNNNNNNNNNNN
NNNNNNNNNNNNNNNNNNNNNNNNNNNNNNNNNNNNNNNNNNNNNNNNNNNNNNNNNNNN
NNNNNNNNNNNNNNNNNNNNNNNNNNNNNNNNNNNNNNNNNNNNNNNNNNNNNNNNNNNN
NNNNNNNNNNNNNNNNNNNNNNNNNNNNNNNNNNNNNNNNNNNNNNNNNNNNNNNNNNNN
NNNNNNNNNNNNNNNNNNNNNNNNNNNNNNNNNNNNNNNNNNNNNNNNNNNNNNNNNNNN
NNNNNNNNNNNNNNNNNNNNNNNNNNNNNNNNNNNNNNNNNNNNNNNNNNNNNNNNNNNN
NNNNNNNNNNNNNNNNNNNNNNNNNNNNNNNNNNNNNNNNNNNNNNNNNNNNNNNNNNNN
NNNNNNNNNNNNNNNNNNNNNNNNNNNNNNNNNNNNNNNNNNNNNNNNNNNNNNNNNNNN
NNNNNNNNNNNNNNNNNNNNNNNNNNNNNNNNNNNNNNNNNNNNNNNNNNNNNNNNNNNN
NNNNNNNNNNNNNNNNNNNNNNNNNNNNNNNNNNNNNNNNNNNNNNNNNNNNNNNNNNNN
NNNNNNNNNNNNNNNNNNNNNNNNNNNNNNNNNNNNNNNNNNNNNNNNNNNNNNNNNNNN
NNNNNNNNNNNNNNNNNNNNNNNNNNNNNNNNNNNNNNNNNNNNNNNNNNNNNNNNNNNN
NNNNNNNNNNNNNNNNNNNNNNNNNNNNNNNNNNNNNNNNNNNNNNNNNNNNNNGGTGGC
TTATCTTATCATTGGCATCCTGACGCTGATTTCTGTGGTGGCAGCCAATGAACTAGGCAT
GCTGGAAAAGACTAAGGAAGACCTCTTTGGGAAAAAGAACTTGATTCCATCTAGTGCCGC
ACCTTGGAGCTGGCCAGACTTTGACCTGAAACCAGGAGCTGCTTGGACTGTCTATGTTGG
CATTGTCACAATGCTCTCCCCAATGCTGCATCACTGGATCAAGGTTGAGTATGGTAATCT
GTCTTTGTCTGGAATTGCACAGTCAGCCTCAGTTTTGTCATTCATGGACAAGGGCATCCC
GTTTATGAAGATGAACATCTCGGTCATAATTCTACTCGTCAGTGGCTGGAATTCAATAAC
GGNNNNNNNNNNNNNNNNNNNNNNNNNNNNNNNNNNNNNNNNNNNNNNNNNNNNNNNNNN
NNNNNNNNNNNNNNNNNNNNNNNNNNNNNNNNNNNNNNNNNNNNNNNNNNNNNNNNNNNN
NNNNNNNNNNNNNNNNNNNNNNNNNNNNNNNNNNNNNNNNNNNNNNNNNNNNNNNNNNNN
NNNNNNNNNNNNNNNNNNNNNNNNNNNNNNNNNNNNNNNNNNNNNNNNNNNNNNNNNNNN
NNNNNNNNNNNNNNNNNNNNNNNNNNNNNNNNNNNNNNNNNNNNNNNNNNNNNNNNNNNN
NNNNNNNNNNNNNNNNNNNNNNNNNNNNNNNNNNNNNNNNNNNNNNNNNNNNNNNNNNNN
NNNNNNNNNNNNNNNNNNNNNNNNNNNNNNNNNNNNNNNNNNNNNNNNNNNNNNNNNNNN
NNNNNNNNNNNNNNNNNNNNNNNNNNNNNNNNNNNNNNNNNNNNNNNNNNNNNNNNNNNN
NNNNNNNNNNNNNNNNNNNNNNNNNNNNNNNNNNNNNNNNNNNNNNNNNNNNNNNNNNNN
NNNNNNNNNNNNNNNNNNNNNNNNNNNNNNNNNNNNNNNNNNNNNNNNNNNNNNNNNNNN
NNNNNNNNNNNNNNNNNNNNNNNNNNNNNNNNNNNNNNNNNNNNNNNNNNNNNNNNNNNN
NNNNNNNNNNNNNNNNNNNNNNNNNNNNNNNNNNNNNNNNNNNNNNNNNNNNNNNNNNNN
NNNNNNNNNNNNNNNNNNNNNNNNNNNNNNNNNNNNNNNNNNNNNNNNNNNNNNNNNNNN
NNNNNNNNNNNNNNNNNNNNNNNNNNNNNNNNNNNNNNNNNNNNNNNNNNNNNNNNNNNN
NNNNNNNNNNNNNNNNNNNNNNNNNNNNNNNNNNNNNNNNNNNNNNNNNNNNNNNNNNNN
NNNNNNNNNNNNNNNNNNNNNNNNNNNNNNNNNNNNNNNNNNNNNNNNNNNNNNNNNNNN
NNNNNNNNNNNNNNNNNNNNNNNNNNNNNNNNNNNNNNNNNNNNNNNNNNNNNNNNNNNN
NNNNNNNNNNNNNNNNNNNNNNNNNNNNNNNNNNNNNNNNNNNNNNNNNNNNNNNNNNNN
NNNNNNNNNNNNGTATTATGTGTCAGGAGCCCGCAGCAACATCGCGTTCACTGTGAATCA
AACATCCCGCCTCTTGATGAGGAGAATGAGGCGCCCGACAGGCAAAGTGACTCTTGAAGC
CGATGTTATCCTTCCAATTGGAACACGCAGTGTGGAAACAGATAAGGGACCACTTGATAG
GGCAGCCATTGAAGAAAGGGTTGAAAGAATAAAATCTGAATACACCGCCACTTGGTTCCA
TGATGATGACAACCCTTACAGGACTTGGCATTATTGCGGTTCCTACGTTACAAGAACCTC
AGGGAGTGCAGCAAGCATGATCAACGGGGTGATCAAGATCTTGACATACCCCTGGGACAG
GATAGAGGAGGTCACGAGAATGGCAATGACAGACACAACTCCTTTTGGACAACAAAGAGT
GTTCAAGGAAAAAGTTGACACCAGAGCAAAGGATCCACCAGCAGGGACCAGGAAAATCAT
GAAGGTTGTCAATAGGTGGCTATTCCGTCACCTGGCCAGAGAAAAGAACCCCAGGTTGTG
CACAAAGGAGGAGTTTATAGCAAAAGTTCGTAGTCATGCAGCCATCGGAGCTTTTCTGGA
AGAGCAAGAACAGTGGAAGACTGCCAATGAAGCTGTCCAAGATCCGAAGTTCTGGGAATT
AGTGGATGAGGAACGACGGCTGCATCAGCAGGGCAGGTGCCGGACTTGTGTGTACAACAT
GATGGGGAAGAGAGAAAAGAAGCTGTCAGAGTTTGGAAAGGCGAAGGGAAGCCGTGCCAT
CTGGTACATGTGGCTGGGAGCTCGATATCTTGAGTTTGAAGCCCTGGGATTCCTGAATGA
GGACCACTGGGCATCCAGGGAGAACTCAGAGGGGGGGGTTGAAGGTATCGGTCTACAATA
TCTAGGCTACGTGATCAGGGACCTGGCTGCACTAGAGGGTGGTGGATTCTATGCGGATGA
CACAGCTGGATGGGACACACGCATAACAGAGGCGGATCTGGATGATGAACAGGAAATCTT
GAACTACATGAGCCCACACCACAGGAAGTTAGCGCTGGCTGTAATGGAAATGACATACAA
AAACAAAGTGGTGAAAGTCCTGAGGCCAGCTCCAGGTGGGAAAGCTTACATGGATGTCAT
AAGCCGGCGGGACCAGAGAGGNNNNNNNNNNNNNNNNNNNNNNNNNNNNNNNNNNNNNNN
NNNNNNNNNNNNNNNNNNNNNNNNNNNNNNNNNNNNNNNNNNNNNNNNNNNNNNNNNNNN
NNNNNNNNNNNNNNNNNNNNNNNNNNNNNNNNNNNNNNNNNNNNNNNNNNNNNNNNNNNN
NNNNNNNNNNNNNNNNNNNNNNNNNNNNNNNNNNNNNNNNNNNNNNNNNNNNNNNNNNNN
NNNNNNNNNNNNNNNNNNNNNNNNNNNNNNNNNNNNNNNNNNNNNNNNNNNNNNNNNNNN
NNNNNNNNNNNNNNNNNNNNNNNNNNNNNNNNNNNNNNNNNNNNNNNNNNNNNNNNNNNN
NNNNNNNNNNNNNNNNNNNNNNNNNNNNNNNNNNNNNNNNNNNNNNNNNNNNNNNNNNNN
NNNNNNNNNNNNNNNNNNNNNNNNNNNNNNNNNNNNNNNNNNNNNNNNNNNNNNNNNNNN
NNNNNNNNNNNNNNNNNNNNNNNNNNNNNNNNNNNNNNNNNNNNNNNNNNNNNNNNNNNN
NNNNNNNNNNNNNNNNNNNNNNNNNNNNNNNNNNNNNNNNNNNNNNNNNNNNNNNNNNNN
NNNNNNNNNNNNNNNNNNNNNNNNNNNNNNNNNNNNNNNNNNNNNNNNNNNNNNNNNNNN
NNNNNNNNNNNNNNNNNNNNNNNNNNNNNNNNNNNNNNNNNNNNNNNNNNNNNNNNNNNN
NNNNNNNNNNNNNNNNNNNNNNNNNNNNNNNNNNNNNNNNNNNNNNNNNNNNNNNNNNNN
NNNNNNNNNNNNNNNNNNNNNNNNNNNNNNNNNNNNNNNNNNNNNNNNNNNNNNNNNNNN
NNNNNNNNNNNNNNNNNNNNNNNNNNNNNNNNNNNNNNNNNNNNNNNNNNNNNNNNNNNN
NNNNNNNNNNNNNNNNNNNNNNNNNNNNNNNNNNNNNNNNNNNNNNNNNNNNNNNNNNNN
NNNNNNNNNNNNNNNNNNNNNNNNNNNNNNNNNNNNNNNNNNNNNNNNNNNNNNNNNNNN
NNNNNNNNNNNNNNNNNNNNNNNNNNNNNNNNNNNNNNNNNNNNNNNNNNNNNNNNNNNN
NNNNNNNNNNNNNNNNNNNNNNNNNNNNNNNNNNNNNNNNNNNNNNNNNNNNNNNNNNNN
NNNNNNNNNNNNNNNNNNNNNNNNNNNNNNNNNNNNNNNNNNNNNNNNNNNNNNNNNNNN
NNNNNNNNNNNNNNNNNNNNNNNNNNNNNNNNNNNNNNNNNNNNNNNNNNNNNNNNNNNN
NNNNNNNNNNNNNNNNNNNNNNNNNNNNNNNNNNNNNNNNNNNNNNNNNNNNNNNNNNNN
NNNNNNNNNNNNNNNNNNNNNNNNNNNNNNNNNNNNNNNNNNNNNNNNNNNNNNNNNNNN
NNNNNNNNNNNNNNNNNNNNNNNNNNNNNNNNNNNNNNNNNNNNNNNNNNNNNNNNNNNN
NN
